# Supplementary material for: Application of computational approaches to study signalling networks of nuclear and Tyrosine kinase receptors
Source: Biol Direct. 2010 Oct 11;5:58. doi: 10.1186/1745-6150-5-58 (PMC2964540; doi:10.1186/1745-6150-5-58)
Supplement: Additional file 1 — RTK-NR interactions. It contains in 4 worksheets 1) the protein-protein interactions, their scores, their source, the interaction detection method and PMIDs 2) NR-RTK distribution 3)RTK-RTK distribution 4) NR-NR distribution [file 1745-6150-5-58-S1.XLS]

## Sheet: interactions
node1	node2	combined_score	neighborhood	fusion	cooccurence	homology	coexpression	experimental	Interaction detection method	knowledge	textmining	Publication identifier(s)PMID id(s)
ALK	RARA	0.659	0.000	0.000	0.000	0.000	0.000	0.000	Text mining	0.000	0.658	8562957, 16984370, 9885226, 10516754,10393836 , 9328447, 9815736
CSF1R	NR3C1	0.700	0.000	0.000	0.000	0.000	0.000	0.000	Text mining	0.000	0.699	2569767, 8276417,1663488,2294753 , 8188284
CSF1R	THRA	0.675	0.000	0.000	0.000	0.000	0.000	0.000	Text mining	0.000	0.675	326460,2654808,1584958 ,1320854 ,1584958,2824028 ,7768644 ,7903339
CSF1R	EGFR	0.490	0.000	0.000	0.000	0.459	0.000	0.000	Text mining	0.000	0.906	8420675,1500387,2848992, 2018384, 9355745, 3264606 , 2484310, 2654808
DHTR	ERBB2	0.786	0.000	0.000	0.000	0.000	0.000	0.000	Text mining	0.000	0.786	15542423,11156376 , 16618385, 9205860,12150826, 15542435, 10086382, 10477378, 15237576,
DHTR	ESR1	0.788	0.000	0.000	0.000	0.614	0.000	0.672	in vitro assay	0.000	0.922	12389206
DHTR	EGFR	0.970	0.000	0.000	0.000	0.000	0.000	0.672	in vivo assay	0.000	0.911	12534934
DHTR	NR0B2	0.721	0.000	0.000	0.000	0.000	0.000	0.672	two hybrid assay	0.000	0.150	11735420
DHTR	NR5A1	0.768	0.000	0.000	0.000	0.516	0.000	0.672	in vitro assay	0.000	0.604	11518799
DHTR	NR0B1	0.811	0.000	0.000	0.000	0.000	0.000	0.672	in vitro assay	0.000	0.425	11875111
DHTR	ERBB3	0.478	0.000	0.000	0.000	0.000	0.000	0.000	Text mining	0.000	0.477	15542423, 15542435, 15583694, 15994225 ,17295834,12165860, 16401639, 15976335,16107210
DHTR	NR3C1	0.692	0.000	0.000	0.000	0.789	0.000	0.672	two hybrid assay	0.000	0.298	9162033
EGFR	IGF1R	0.475	0.000	0.000	0.000	0.450	0.000	0.000	Text mining	0.000	0.865	11480076, 16970944, 1325181, 17487250, 15253384, 15358139,16996205, 17307140, 11000003
EGFR	ERBB3	0.906	0.000	0.000	0.000	0.882	0.000	0.894	Invivo assay	0.000	0.913	10527633
EGFR	ERBB2	0.968	0.000	0.000	0.000	0.911	0.000	0.965	Invivo assay	0.000	0.912	11500850
EGFR	RARB	0.461	0.000	0.000	0.000	0.000	0.000	0.000	Text mining	0.000	0.461	7859922 ,9097980, 15946693, 15766561, 9234931, 7519440, 15824151, 11479234,10873074
EGFR	KDR	0.412	0.000	0.000	0.000	0.430	0.000	0.000	Text mining	0.000	0.723	14684289 , 17485898, 16887347, 15110971,15552799, 12500263,16377413,17465216, 17030089
EGFR	THRA	0.820	0.000	0.000	0.000	0.000	0.000	0.000	Text mining	0.000	0.820	1679528,2162482,7508867,3105396,2570489,3264606 ,1776270,6100634,6323162
EGFR	PDGFRA	0.431	0.000	0.000	0.000	0.441	0.000	0.000	Text mining	0.000	0.771	17200708,8448375,15517309,8058336,15494095,16251422,16021678 ,17471466
EGFR	ESR1	0.971	0.000	0.000	0.000	0.000	0.000	0.672	Invitro assay	0.000	0.912	11887937
EGFR	PDGFRB	0.830	0.000	0.000	0.000	0.441	0.000	0.672	Invivo assay	0.000	0.865	9506992
EPHA2	EGFR	0.691	0.000	0.000	0.000	0.554	0.000	0.672	in vivo assay	0.000	0.131	15657067
EPHB1	EPHB6	0.688	0.000	0.000	0.000	0.908	0.000	0.672	Invivo assay	0.000	0.546	11713248
EPHB1	PDGFRB	0.504	0.000	0.000	0.000	0.465	0.000	0.440	in vitro assay	0.000	0.211	7689724
EPHB3	RYK	0.799	0.000	0.000	0.000	0.569	0.000	0.672	Invivo assay	0.000	0.903	11956217
EPHB4	NR3C1	0.467	0.000	0.000	0.000	0.000	0.000	0.000	Text mining	0.000	0.467	11700560
EPHB6	ESR1	0.636	0.000	0.000	0.000	0.000	0.000	0.000	Text mining	0.000	0.636	1325709, 7979981,4628958,7332491, 6094202,301176,1967528,9130235
ERBB2	PDGFRB	0.400	0.000	0.000	0.000	0.438	0.000	0.000	Text mining	0.000	0.711	17100568, 11342269, 2567264 , 16959784, 7675449,8491760, 16125217, 15887238,7780988,13678720
ERBB2	ERBB3	0.997	0.000	0.000	0.000	0.863	0.000	0.967	in vivo assay	0.900	0.914	7538656
ERBB2	RARA	0.637	0.000	0.000	0.000	0.000	0.000	0.000	Text mining	0.000	0.637	9879008, 7624661,11425459 ,8460637,8104440, 9097980,8398710,9557889,17050068,8893820
ERBB2	ESR1	0.971	0.000	0.000	0.000	0.000	0.000	0.672	in vitro assay	0.000	0.913	15173068
ERBB2	IGF1R	0.410	0.000	0.000	0.000	0.442	0.000	0.000	Text mining	0.000	0.736	12943694, 16184380, 12503030,16959784,15503865, 16234364 ,17044774, 15134532,16142439, 12825933
ERBB2	THRA	0.810	0.000	0.000	0.000	0.000	0.000	0.000	Text mining	0.000	0.810	1679528,3299059, 2570489,8460637,7744115,1976118 , 3413126 ,1701231,2566377,
ERBB2	NR1D1	0.441	0.000	0.000	0.000	0.000	0.000	0.000	Text mining	0.000	0.441	17157792, 1976118, 2566377,12727839
ERBB3	ESR1	0.700	0.000	0.000	0.000	0.000	0.000	0.000	Text mining	0.000	0.699	11206334, 16711511,10634517,16637063,15862947 ,14647453,17332282 , 12687010,17203234, 12866037
ERBB3	ESRRB	0.433	0.000	0.000	0.000	0.000	0.000	0.000	Text mining	0.000	0.433	15898073 ,12438245
ERBB4	ERBB2	0.725	0.000	0.000	0.000	0.897	0.000	0.696	anti bait coip	0.000	0.912	16767099
ERBB4	ERBB3	0.902	0.000	0.000	0.000	0.900	0.000	0.892	in vitro assay	0.000	0.912	7689552
ERBB4	ESR1	0.550	0.000	0.000	0.000	0.000	0.000	0.000	Text mining	0.000	0.549	15898073, 1243824
ERBB4	PGR	0.588	0.000	0.000	0.000	0.000	0.000	0.000	Text mining	0.000	0.588	16414259, 12820409 , 8579117 ,11758715 , 16711511,12756565,16000581,17158757
ERBB4	EGFR	0.696	0.000	0.000	0.000	0.917	0.000	0.672	anti bait coip	0.000	0.911	10572067
ESR1	ESRRA	0.721	0.000	0.000	0.000	0.790	0.000	0.672	in vitro assay	0.000	0.720	9058380
ESR1	NR1H4	0.743	0.000	0.000	0.000	0.547	0.000	0.672	anti bait coip	0.000	0.478	17333335
ESR2	ESR1	0.704	0.000	0.000	0.000	0.893	0.000	0.672	Invivo assay	0.000	0.933	9473491
ESR2	ERBB4	0.631	0.000	0.000	0.000	0.000	0.000	0.000	Text mining	0.000	0.631	9771475,7805044, 17465227, 15050103, 9110152, 15314969, 9419971, 11355950, 16157365, 8622888
ESR2	ERBB2	0.777	0.000	0.000	0.000	0.000	0.000	0.000	Text mining	0.000	0.776	17276519, 11824879,17208233, 1349908 ,1634822,1980237
ESR2	IGF1R	0.594	0.000	0.000	0.000	0.000	0.000	0.000	Text mining	0.000	0.594	14533013, 11431145,16936263, 17442373, 17480015, 15149738, 10982795, 11555649,16350721
ESR2	ERBB3	0.689	0.000	0.000	0.000	0.000	0.000	0.000	Text mining	0.000	0.689	9771475, 7805044 , 8669836 , 17163417, 17465227,15050103,9417836, 9419971
ESR2	NR0B2	0.992	0.000	0.000	0.000	0.000	0.000	0.946	Invitro assay	0.000	0.866	10648597
ESR2	NR0B1	0.944	0.000	0.000	0.000	0.000	0.000	0.672	in vitro assay	0.000	0.831	11053406
ESR2	CSF1R	0.747	0.000	0.000	0.000	0.000	0.000	0.000	Text mining	0.000	0.747	2854043, 3030308, 1980237, 2990097, 17549395 ,2121834,1782183
ESR2	MET	0.561	0.000	0.000	0.000	0.000	0.000	0.000	Text mining	0.000	0.561	1776845 , 8572614,12097452, 8726826, 1354400, 8726826, 9713362, 10223227, 9689929
ESR2	EGFR	0.775	0.000	0.000	0.000	0.000	0.000	0.000	Text mining	0.000	0.774	2991750,9771475,1603568,7500385,1338545,6320011,1349908,1634822
ESRRB	NR0B2	0.489	0.000	0.000	0.000	0.000	0.000	0.000	Text mining	0.000	0.489	14645497, 1170599
FGFR1	ERBB3	0.488	0.000	0.000	0.000	0.517	0.000	0.411	in vitro assay	0.000	0.269	16273093
FGFR1	EPHA4	0.710	0.000	0.000	0.000	0.548	0.000	0.672	two hybrid assay	0.000	0.260	16365308
FGFR2	EPHA4	0.701	0.000	0.000	0.000	0.561	0.000	0.672	two hybrid assay	0.000	0.203	16365308
FGFR3	EPHA4	0.692	0.000	0.000	0.000	0.560	0.000	0.672	two hybrid assay	0.000	0.145	16365308
FGFR4	NR1H4	0.509	0.000	0.000	0.000	0.000	0.000	0.000	Text mining	0.000	0.509	12815072, 16213224 , 16284190
FGFR4	EPHA4	0.738	0.000	0.000	0.000	0.550	0.000	0.672	in vivo assay	0.000	0.451	16365308
FLT1	TIE1	0.443	0.000	0.000	0.000	0.518	0.000	0.000	Text mining	0.000	0.920	9523169, 10499626, 12003666,16625496, 16029887,11291602,16793731, 8603410, 8758924
FLT1	EGFR	0.434	0.000	0.000	0.000	0.430	0.000	0.000	Text mining	0.000	0.761	15114688, 12500263,11334465, 15185372, 8753990, 11134362, 17306351
FLT1	KDR	0.708	0.000	0.000	0.000	0.880	0.000	0.672	in vivo assay	0.000	0.914	10865839
HNF4A	NR0B2	0.800	0.000	0.000	0.000	0.569	0.000	0.672	two hybrid assay	0.000	0.911	16488887
HNF4A	NR2C2	0.696	0.000	0.000	0.000	0.651	0.000	0.672	Invivo assay	0.000	0.213	12522137
HNF4A	INSR	0.797	0.000	0.000	0.000	0.000	0.000	0.000	Text mining	0.000	0.797	10199131, 10793405, 9855864, 7783364, 11173714, 17493856, 1679985, 14748467
HNF4A	NR2F1	0.728	0.000	0.000	0.000	0.784	0.000	0.672	Invitro assay	0.000	0.794	10652338
HNF4A	ESR1	0.718	0.000	0.000	0.000	0.590	0.000	0.672	two hybrid assay	0.000	0.348	9717844
IGF1R	ESR1	0.920	0.000	0.000	0.000	0.000	0.000	0.672	in vivo assay	0.000	0.758	10749889
INSR	IGF1R	0.693	0.000	0.000	0.000	0.929	0.000	0.672	in vitro assay	0.000	0.912	7895674
INSR	EGFR	0.480	0.000	0.000	0.000	0.468	0.000	0.000	Text mining	0.000	0.903	2983222, 3873110, 8307166, 17085043, 12381374, 9514089, 17280834, 1711896
INSR	INSRR	0.696	0.000	0.000	0.000	0.918	0.000	0.672	Invivo assay	0.000	0.911	8916919
KDR	FLT4	0.990	0.000	0.000	0.000	0.878	0.000	0.892	in vitro assay	0.900	0.914	15474514
KDR	ESR1	0.800	0.000	0.000	0.000	0.000	0.000	0.000	Text mining	0.000	0.800	16574784, 16394178 , 12213896, 15149738, 15582497
KDR	TIE1	0.448	0.000	0.000	0.000	0.508	0.000	0.000	Text mining	0.000	0.910	12133725, 15110971, 16716755, 12003666, 16305489 , 16625496,11291602
MERTK	ESR1	0.667	0.000	0.000	0.000	0.000	0.000	0.000	Text mining	0.000	0.666	16288833, 16428820, 11377974,16516516,11522334, 14709794,11960618,12906933
MET	EGFR	0.818	0.000	0.000	0.000	0.480	0.000	0.672	in vitro assay	0.000	0.860	10722725
NR0B1	NR1I3	0.402	0.000	0.000	0.000	0.000	0.000	0.000	Text mining	0.000	0.400	14963109
NR0B1	NR5A1	0.939	0.000	0.000	0.000	0.000	0.000	0.223	Text mining	0.000	0.922	12083815, 15379426 , 11748841, 8791510,10727993, 11281362,12510986,16835919
NR0B1	RORA	0.517	0.000	0.000	0.000	0.000	0.000	0.350	two hybrid assay	0.000	0.257	16713569
NR0B1	ESR1	0.963	0.000	0.000	0.000	0.000	0.000	0.672	in vitro assay	0.000	0.889	11053406
NR0B2	NR1H2	0.897	0.000	0.000	0.000	0.000	0.000	0.859	Invivo assay	0.000	0.269	12198243
NR0B2	ESR1	0.989	0.000	0.000	0.000	0.000	0.000	0.892	Invivo assay	0.000	0.904	11861507
NR0B2	RARA	0.875	0.000	0.000	0.000	0.000	0.000	0.837	Invitro assay	0.000	0.228	9773978
NR0B2	NR1H4	0.921	0.000	0.000	0.000	0.000	0.000	0.000	Text mining	0.000	0.921	12062085, 12062084, 15146238, 16213224, 15581596
NR0B2	RXRB	0.838	0.000	0.000	0.000	0.584	0.000	0.838	in vitro assay	0.000	0.000	10594021
NR1H2	RXRB	0.859	0.000	0.000	0.000	0.682	0.000	0.845	in vitro assay	0.000	0.265	10187832
NR1H3	RARA	0.855	0.000	0.000	0.000	0.761	0.000	0.837	Invitro assay	0.000	0.456	10022764
NR1H3	NR0B2	0.985	0.000	0.000	0.000	0.000	0.000	0.839	Invivo assay	0.000	0.911	12198243
NR1H3	RXRA	0.934	0.000	0.000	0.000	0.661	0.000	0.905	in vivo assay	0.000	0.875	9013544
NR1I2	RXRA	0.964	0.000	0.000	0.000	0.577	0.000	0.946	Invitro assay	0.000	0.787	9727070
NR1I2	NR0B2	0.918	0.000	0.000	0.000	0.000	0.000	0.000	Text mining	0.000	0.918	12062085,15629111,15581596, 16712928 ,15619241,15670600,12434926
NR1I2	RXRB	0.865	0.000	0.000	0.000	0.564	0.000	0.842	Invitro assay	0.000	0.334	9727070
NR1I3	NR0B2	0.981	0.000	0.000	0.000	0.000	0.000	0.892	Text mining	0.000	0.827	10948200, 16749854,16434558,15000748,17241389,12519762
NR2C1	NR2C2	0.895	0.000	0.000	0.000	0.933	0.000	0.892	Invivo assay	0.000	0.471	12093744
NR2C1	ESR1	0.672	0.000	0.000	0.000	0.460	0.000	0.672	in vivo assay	0.000	0.000	12093804
NR2C1	DHTR	0.738	0.000	0.000	0.000	0.446	0.000	0.738	in vitro assay	0.000	0.000	12949936
NR2C2	DHTR	0.836	0.000	0.000	0.000	0.458	0.000	0.782	Autoradiography	0.000	0.451	10611280
NR2C2	ESR1	0.672	0.000	0.000	0.000	0.481	0.000	0.672	Invitro assay	0.000	0.000	11844790
NR2E3	NR1D1	0.746	0.000	0.000	0.000	0.581	0.000	0.672	two hybrid assay	0.000	0.539	15190009
NR2E3	RXRB	0.672	0.000	0.000	0.000	0.786	0.000	0.672	Invitro assay	0.000	0.000	10611353
NR2E3	RARA	0.672	0.000	0.000	0.000	0.632	0.000	0.672	Invitro assay	0.000	0.000	10611353
NR2F1	THRA	0.755	0.000	0.000	0.000	0.619	0.000	0.672	Invitro assay	0.000	0.668	1331778
NR2F1	ESR1	0.928	0.000	0.000	0.000	0.666	0.000	0.908	Immunoprecipitation	0.000	0.650	9395481
NR2F2	PDGFRA	0.445	0.000	0.000	0.000	0.000	0.000	0.000	Text mining	0.000	0.445	15299092, 1681538
NR2F2	NR2F6	0.686	0.000	0.000	0.000	0.936	0.000	0.672	Invitro assay	0.000	0.668	10318855
NR2F6	NR3C1	0.722	0.000	0.000	0.000	0.630	0.000	0.721	two-hybrid assay	0.000	0.000	10713182
NR2F6	THRB	0.697	0.000	0.000	0.000	0.613	0.000	0.696	two hybrid assay	0.000	0.000	10713182
NR2F6	ESR1	0.720	0.000	0.000	0.000	0.658	0.000	0.692	Invitro assay	0.000	0.264	10713182
NR3C2	NR3C1	0.684	0.000	0.000	0.000	0.829	0.000	0.672	Invivo assay	0.000	0.216	11154266
NR4A2	RXRB	0.958	0.000	0.000	0.000	0.669	0.000	0.949	Invivo assay	0.000	0.501	7758108
NR4A2	RXRA	0.953	0.000	0.000	0.000	0.730	0.000	0.949	in vivo assay	0.000	0.249	7758108
NR4A2	EPHB1	0.832	0.000	0.000	0.000	0.000	0.000	0.000	Text mining	0.000	0.832	15663472
NR5A1	NR0B2	0.648	0.000	0.000	0.000	0.464	0.000	0.306	Text mining	0.000	0.919	17154495,15976031,14627819,17170096, 11705994
NR5A2	NR0B1	0.627	0.000	0.000	0.000	0.431	0.000	0.230	Text mining	0.000	0.906	9890059,15713642,14671206, 15181096, 12482977,15464421, 16002539
NR5A2	NR1H4	0.440	0.000	0.000	0.000	0.518	0.000	0.000	Text mining	0.000	0.914	11030332,15858847,16168958,15796896,15904869 ,15853769,15591588
NR5A2	NR0B2	0.963	0.000	0.000	0.000	0.515	0.000	0.933	Invivo assay	0.000	0.920	11668176
NTRK2	THRA	0.826	0.000	0.000	0.000	0.000	0.000	0.000	Text mining	0.000	0.826	8134111
PDGFRB	NR3C1	0.545	0.000	0.000	0.000	0.000	0.000	0.000	Text mining	0.000	0.544	2569767 ,2294753
PDGFRB	PDGFRA	0.998	0.000	0.000	0.000	0.888	0.000	0.994	Invivo assay	0.800	0.917	2542288
PGR	EGFR	0.726	0.000	0.000	0.000	0.000	0.000	0.000	Text mining	0.000	0.726	1350129,12548582,16413690,7927866 ,8142117,1671658, 2370306
PGR	ERBB2	0.787	0.000	0.000	0.000	0.000	0.000	0.000	Text mining	0.000	0.787	1835847,17309164,11068992,9769369, 7999260,17270668
PGR	ERBB3	0.502	0.000	0.000	0.000	0.000	0.000	0.000	Text mining	0.000	0.502	12820409, 11758715,16711511,16000581,12529413,11106235
RARA	FLT3	0.666	0.000	0.000	0.000	0.000	0.000	0.000	Text mining	0.000	0.666	16105978,11355923,12483109,17488663,12060771,17142856,16209039
RARA	ESR1	0.781	0.000	0.000	0.000	0.631	0.000	0.672	in vitro assay	0.000	0.903	9717844
RARA	RXRB	0.647	0.000	0.000	0.000	0.739	0.000	0.537	two hybrid assay	0.000	0.910	16189514
RARB	RXRB	0.757	0.000	0.000	0.000	0.751	0.000	0.686	Invitro assay	0.000	0.910	1331778
RET	NR4A2	0.628	0.000	0.000	0.000	0.000	0.000	0.000	Text mining	0.000	0.628	15337306,11749040,14659823,15016073,16473350,14557550,16555279,12882651
RET	RARA	0.402	0.000	0.000	0.000	0.000	0.000	0.000	Text mining	0.000	0.401	15950488,11138002,17134824,16209039
RET	DHTR	0.478	0.000	0.000	0.000	0.000	0.000	0.000	Text mining	0.000	0.477	10969210,11004699,11502837,11340615
RXRA	NR1H2	0.873	0.000	0.000	0.000	0.661	0.000	0.850	Invivo assay	0.000	0.424	7760852
RXRA	NR2F1	0.707	0.000	0.000	0.000	0.839	0.000	0.672	Invivo assay	0.000	0.664	1311101
RXRA	ESR1	0.722	0.000	0.000	0.000	0.701	0.000	0.672	in vitro assay	0.000	0.517	9717844
RXRA	NR1H4	0.943	0.000	0.000	0.000	0.636	0.000	0.914	Invitro assay	0.000	0.911	7760852
RXRA	VDR	0.979	0.000	0.000	0.000	0.603	0.000	0.967	Invitro assay	0.000	0.852	1314167
RXRA	THRA	0.989	0.000	0.000	0.000	0.678	0.000	0.984	Invitro assay	0.000	0.906	1331778
RXRA	RARG	0.759	0.000	0.000	0.000	0.766	0.000	0.693	Invitro assay	0.000	0.907	9083083
RXRA	NR1I3	0.760	0.000	0.000	0.000	0.688	0.000	0.672	Invitro assay	0.000	0.860	8114692
RXRA	RARA	0.999	0.000	0.000	0.000	0.753	0.000	0.998	coimmunoprecipitation	0.900	0.910	1310351
RXRA	THRB	0.790	0.000	0.000	0.000	0.662	0.000	0.698	x-ray crystallography	0.000	0.906	7746322
RXRA	NR0B2	0.876	0.000	0.000	0.000	0.572	0.000	0.837	Invitro assay	0.000	0.553	10594021
RXRG	RARG	0.743	0.000	0.000	0.000	0.769	0.000	0.684	in vivo assay	0.000	0.802	1310259
RXRG	THRA	0.751	0.000	0.000	0.000	0.640	0.000	0.691	in vitro assay	0.000	0.541	8127707
RXRG	NR1H4	0.404	0.000	0.000	0.000	0.639	0.000	0.151	Text mining	0.000	0.825	17272748
RXRG	RARA	0.635	0.000	0.000	0.000	0.762	0.000	0.541	two hybrid assay	0.000	0.859	16189514
RXRG	THRB	0.760	0.000	0.000	0.000	0.644	0.000	0.685	Invivo assay	0.000	0.665	9794455
RXRG	VDR	0.720	0.000	0.000	0.000	0.617	0.000	0.690	two hybrid assay	0.000	0.252	15919723
RYK	EPHB2	0.795	0.000	0.000	0.000	0.583	0.000	0.672	Invivo assay	0.000	0.902	11956217
TEK	FLT1	0.450	0.000	0.000	0.000	0.511	0.000	0.000	Text mining	0.000	0.920	10989550,16625496,16029887,15007517,15984940,15330184,11416142
TEK	TIE1	0.705	0.000	0.000	0.000	0.890	0.000	0.672	Invivo assay	0.000	0.925	10995770
TEK	KDR	0.454	0.000	0.000	0.000	0.501	0.000	0.000	Text mining	0.000	0.910	17027260,12039591,16735117,17350837,15837294 ,17276055,12866072,16716755
TEK	FLT4	0.418	0.000	0.000	0.000	0.494	0.000	0.000	Text mining	0.000	0.825	12752572,12017318,16379592,15905966,16690875,15746084,11470859
THRA	ESR1	0.770	0.000	0.000	0.000	0.529	0.000	0.672	two hybrid assay	0.000	0.636	9717844
THRA	ROS1	0.539	0.000	0.000	0.000	0.000	0.000	0.000	Text mining	0.000	0.539	2162482,3105396,2654808,2272313
THRA	RXRB	0.874	0.000	0.000	0.000	0.632	0.000	0.846	Invitro assay	0.000	0.491	1331778
THRB	NR3C1	0.433	0.000	0.000	0.000	0.476	0.000	0.000	Text mining	0.000	0.827	16621935,16449384 , 15833929
THRB	ESR1	0.727	0.000	0.000	0.000	0.522	0.000	0.672	in vitro assay	0.000	0.351	9717844
TIE1	NR2E1	0.682	0.000	0.000	0.000	0.000	0.000	0.000	Text mining	0.000	0.682	10942267,11753942,16860005,16725390,16920413,9032983

## Sheet: NR-RTK distribution
		Interactors	Number of proteins with K interactors	FREQ of Number of proteins with K interactors	log interactors	log FREQ
ALK	1	1	13	0.0878378	0	-1.05632
CSF1R	4	2	6	0.0405405	0.30103	-1.39211
DHTR	11	3	12	0.0810811	0.477121	-1.09108
EGFR	18	4	9	0.0608108	0.60206	-1.21602
EPHA2	1	5	5	0.0337838	0.69897	-1.47129
EPHA4	4	6	4	0.027027	0.778151	-1.5682
EPHB1	3	7	2	0.0135135	0.845098	-1.86923
EPHB2	1	8	1	0.00675676	0.90309	-2.17026
EPHB3	1	9	1	0.00675676	0.954243	-2.17026
EPHB4	1	10	2	0.0135135	1	-1.86923
EPHB6	2	11	2	0.0135135	1.04139	-1.86923
ERBB2	12	12	1	0.00675676	1.07918	-2.17026
ERBB3	9	14	1	0.00675676	1.14613	-2.17026
ERBB4	6	15	1	0.00675676	1.17609	-2.17026
ESR1	23	18	1	0.00675676	1.25527	-2.17026
ESR2	10	23	1	0.00675676	1.36173	-2.17026
ESRRA	1
ESRRB	2
FGFR1	2
FGFR2	1
FGFR3	1
FGFR4	2
FLT1	4
HNF4A	5
IGF1R	5
INSR	5
INSRR	1
KDR	6
MERTK	1
MET	3
NR0B1	7
NR0B2	15
NR1H2	3
NR1H3	3
NR1H4	6
NR1I2	3
NR1I3	3
NR2C1	3
NR2C2	4
NR2E1	1
NR2E3	3
NR2F1	4
NR2F2	2
NR2F6	4
NR3C1	7
NR3C2	1
NR4A2	4
NR5A1	3
NR5A2	3
PDGFRA	3
PDGFRB	5
PGR	4
RARA	11
RARB	2
RET	3
RORA	1
RXRA	14
RXRB	8
RXRG	6
RYK	2
TEK	4
THRA	10
THRB	5

## Sheet: RTK-RTK distribution
		Interactors	Number of proteins with K interactors	FREQ	log interactors	log freg
EGFR	12	1	10	0.37037	0	-0.431364
ERBB2	5	2	5	0.185185	0.30103	-0.732394
ERBB3	4	3	4	0.148148	0.477121	-0.829304
ERBB4	3	4	5	0.185185	0.60206	-0.732394
FGFR1	2	5	2	0.0740741	0.69897	-1.13033
FGFR2	1	12	1	0.037037	1.07918	-1.43136
FGFR3	1
FGFR4	1
INSR	3
IGF1R	3
INSRR	1
FLT1	4
KDR	5
FLT4	2
PDGFRA	2
PDGFRB	4
CSF1R	1
MET	1
EPHA2	1
EPHA4	4
EPHB1	2
EPHB2	1
EPHB3	1
EPHB6	1
TIE1	3
TEK	4
RYK	2

## Sheet: NR-NR distribution
			Interactors	Number of proteins with K interactors	FREQ	log interactors	log freg
DHTR	8		1	5	0.0617284	0	-1.20952
ESR1	15		2	2	0.0246914	0.30103	-1.60746
ESR2	3		3	7	0.0864198	0.477121	-1.06339
ESRRA	1		4	5	0.0617284	0.60206	-1.20952
ESRRB	1		5	3	0.037037	0.69897	-1.43136
HNF4A	4		6	1	0.0123457	0.778151	-1.90849
NR0B1	7		7	2	0.0246914	0.845098	-1.60746
NR0B2	15		8	2	0.0246914	0.90309	-1.60746
NR1D1	1		14	1	0.0123457	1.14613	-1.90849
NR1H2	1		15	2	0.0246914	1.17609	-1.60746
NR1H3	3
NR1H4	5
NR1I2	3
NR1I3	3
NR2C1	3
NR2C2	3
NR2E3	4
NR2F1	4
NR2F6	4
NR3C1	4
NR5A1	3
RARA	7
RARG	2
RORA	1
RXRA	14
RXRB	8
RXRG	6
THRA	5
THRB	5
VDR	2
