# Supplementary material for: Application of computational approaches to study signalling networks of nuclear and Tyrosine kinase receptors
Source: Biol Direct. 2010 Oct 11;5:58. doi: 10.1186/1745-6150-5-58 (PMC2964540; doi:10.1186/1745-6150-5-58)
Supplement: Additional file 2 — Topological coefficients of NR-RTK interaction network. It contains in 6 worksheets 1) degree 2) Clustering coefficient 3)Closeness centrality 4)Eccentricity 5)Neighborhood connectivity 6) Average shortest path length. [file 1745-6150-5-58-S2.XLS]

## Sheet: TopologicalCoefficient
TopologicalCoefficient
PPARA = 0.39115646
PPARD = 0.5
THRA = 0.2474359
THRB = 0.26814516
NR6A1 = 0.45950413
PPARG = 0.25
RORC = 0.3
RORB = 0.0
NR2E3 = 0.3895082
RORA = 0.0
NR2E1 = 0.45950413
INSRR = 0.40540541
PGR = 0.35897436
NR2F6 = 0.38229755
RARA = 0.28888889
TIE1 = 0.5
RARB = 0.39455782
NR2F2 = 0.5203252
INSR = 0.28787879
ROS1 = 0.57575758
NR2F1 = 0.29128857
EGFR = 0.16251354
RET = 0.42342342
AR = 0.34119107
RARG = 0.38421053
RXRB = 0.609375
RXRA = 0.287226
RXRG = 0.2797619
ESR1 = 0.24897959
NR0B2 = 0.27089783
ESR2 = 0.31052632
NR0B1 = 0.41172414
HNF4A = 0.3081761
PDGFRA = 0.29487179
PDGFRB = 0.29107143
FGFR2 = 0.33658537
FGFR1 = 0.30952381
FGFR4 = 0.27430556
FGFR3 = 0.37698413
ERBB4 = 0.30921053
ERBB3 = 0.27878788
ERBB2 = 0.19257703
NR3C2 = 0.45950413
NR3C1 = 0.41666667
EPHB3 = 0.22932331
EPHB4 = 0.29375
NR2C2 = 0.4040678
EPHB1 = 0.35
EPHB2 = 0.39285714
NR2C1 = 0.35304248
NR1H2 = 0.4389881
VDR = 0.42571429
IGF1R = 0.23161765
EPHB6 = 0.63888889
MUSK = 0.0
NR1D1 = 0.37015873
NR1D2 = 0.43020595
TEK = 0.0
NR1H4 = 0.36566725
NR1H3 = 0.39441196
CSF1R = 0.625
ESRRA = 0.47798742
FLT1 = 0.44444444
FLT3 = 0.0
ESRRB = 0.54878049
RYK = 0.61111111
FLT4 = 0.0
MET = 0.28977273
NR4A2 = 0.40148448
AXL = 0.0
ESRRG = 0.59375
NR4A3 = 0.45950413
EPHA1 = 0.58333333
EPHA2 = 0.29464286
KDR = 0.28632479
EPHA3 = 0.58333333
EPHA5 = 0.58333333
EPHA4 = 0.36190476
EPHA7 = 0.25274725
NR1I3 = 0.44720497
EPHA6 = 0.58333333
NTRK1 = 0.0
NTRK2 = 0.34090909
NR5A2 = 0.45950413
MERTK = 0.0
NR5A1 = 0.44099379

## Sheet: Degree
Degree
PPARA = 19												998.8177466202795
PPARD = 12												967.7202948317266
THRA = 31												929.0318451828667
THRB = 22												90.13027455001152
NR6A1 = 57												59.50386201345972
PPARG = 27												56.30871362383753
RORC = 18												51.08103717448859
RORB = 2												463.5686797217165
NR2E3 = 67												426.2243690323798
RORA = 2												41.53800900853537
NR2E1 = 55												4.16968937495253
INSRR = 27												386.6962908847077
PGR = 73												322.1245344870266
NR2F6 = 81												268.9209495366752
RARA = 34												216.71141315665682
TIE1 = 6												208.98413866447228
RARB = 21												185.688356904501
NR2F2 = 9												167.9457922332367
INSR = 15												162.82412014415053
ROS1 = 5												161.60497777076725
NR2F1 = 83												14.69865835918466
EGFR = 78												126.65637023032927
RET = 6												9.03055754015506
AR = 38												330.41445570742644
RARG = 15												0
RXRB = 6												0
RXRA = 69												0
RXRG = 50												0
ESR1 = 63												0
NR0B2 = 109
ESR2 = 25
NR0B1 = 74
HNF4A = 23
PDGFRA = 43
PDGFRB = 45
FGFR2 = 31
FGFR1 = 37
FGFR4 = 25
FGFR3 = 21
ERBB4 = 26
ERBB3 = 23
ERBB2 = 59
NR3C2 = 65
NR3C1 = 76
EPHB3 = 21
EPHB4 = 18
NR2C2 = 72
EPHB1 = 19
EPHB2 = 20
NR2C1 = 76
NR1H2 = 65
VDR = 72
IGF1R = 53
EPHB6 = 16
MUSK = 2
NR1D1 = 64
NR1D2 = 53
TEK = 4
NR1H4 = 80
NR1H3 = 72
CSF1R = 4
ESRRA = 8
FLT1 = 23
FLT3 = 2
ESRRB = 4
RYK = 8
FLT4 = 4
MET = 31
NR4A2 = 69
AXL = 2
ESRRG = 5
NR4A3 = 54
EPHA1 = 18
EPHA2 = 23
KDR = 31
EPHA3 = 18
EPHA5 = 19
EPHA4 = 31
EPHA7 = 20
NR1I3 = 66
EPHA6 = 18
NTRK1 = 4
NTRK2 = 10
NR5A2 = 66
MERTK = 2
NR5A1 = 68

## Sheet: ClusteringCoefficient
ClusteringCoefficient
PPARA = 0.8
PPARD = 1.0
THRA = 0.3030303
THRB = 0.46428571
NR6A1 = 1.0
PPARG = 0.28888889
RORC = 0.22222222
RORB = 0.0
NR2E3 = 0.81333333
RORA = 0.0
NR2E1 = 1.0
INSRR = 0.82142857
PGR = 0.73538462
NR2F6 = 0.71509972
RARA = 0.3030303
TIE1 = 0.0
RARB = 0.57142857
NR2F2 = 0.33333333
INSR = 0.26666667
ROS1 = 1.0
NR2F1 = 0.63054187
EGFR = 0.25538462
RET = 0.33333333
AR = 0.46153846
RARG = 0.4
RXRB = 1.0
RXRA = 0.41904762
RXRG = 0.38095238
ESR1 = 0.32857143
NR0B2 = 0.40825036
ESR2 = 0.44444444
NR0B1 = 0.81666667
HNF4A = 0.36111111
PDGFRA = 0.53846154
PDGFRB = 0.53846154
FGFR2 = 0.73333333
FGFR1 = 0.60606061
FGFR4 = 0.52777778
FGFR3 = 0.85714286
ERBB4 = 0.64285714
ERBB3 = 0.5
ERBB2 = 0.31904762
NR3C2 = 1.0
NR3C1 = 0.85869565
EPHB3 = 0.47619048
EPHB4 = 0.6
NR2C2 = 0.82333333
EPHB1 = 0.6
EPHB2 = 0.6
NR2C1 = 0.75692308
NR1H2 = 0.88768116
VDR = 0.82666667
IGF1R = 0.41176471
EPHB6 = 1.0
MUSK = 0.0
NR1D1 = 0.77666667
NR1D2 = 0.91699605
TEK = 0.0
NR1H4 = 0.72079772
NR1H3 = 0.72364672
CSF1R = 0.0
ESRRA = 1.0
FLT1 = 1.0
FLT3 = 0.0
ESRRB = 0.0
RYK = 1.0
FLT4 = 0.0
MET = 0.61818182
NR4A2 = 0.76
AXL = 0.0
ESRRG = 0.0
NR4A3 = 1.0
EPHA1 = 1.0
EPHA2 = 0.71428571
KDR = 0.58333333
EPHA3 = 1.0
EPHA5 = 1.0
EPHA4 = 0.46666667
EPHA7 = 0.71428571
NR1I3 = 0.9486166
EPHA6 = 1.0
NTRK1 = 0.0
NTRK2 = 0.16666667
NR5A2 = 1.0
MERTK = 0.0
NR5A1 = 0.93280632

## Sheet: ClosenessCentrality
ClosenessCentrality
PPARA = 0.40669856
PPARD = 0.35714286
THRA = 0.47752809
THRB = 0.45698925
NR6A1 = 0.47486034
PPARG = 0.45698925
RORC = 0.38990826
RORB = 0.28145695
NR2E3 = 0.50295858
RORA = 0.28145695
NR2E1 = 0.47486034
INSRR = 0.38812785
PGR = 0.51829268
NR2F6 = 0.50295858
RARA = 0.44973545
TIE1 = 0.2724359
RARB = 0.39170507
NR2F2 = 0.38116592
INSR = 0.42713568
ROS1 = 0.37117904
NR2F1 = 0.56666667
EGFR = 0.52795031
RET = 0.37117904
AR = 0.45945946
RARG = 0.36956522
RXRB = 0.35416667
RXRA = 0.49707602
RXRG = 0.44502618
ESR1 = 0.51829268
NR0B2 = 0.57823129
ESR2 = 0.44041451
NR0B1 = 0.49132948
HNF4A = 0.42713568
PDGFRA = 0.40865385
PDGFRB = 0.40669856
FGFR2 = 0.39719626
FGFR1 = 0.4028436
FGFR4 = 0.45212766
FGFR3 = 0.37280702
ERBB4 = 0.43367347
ERBB3 = 0.43367347
ERBB2 = 0.50595238
NR3C2 = 0.47486034
NR3C1 = 0.48571429
EPHB3 = 0.38990826
EPHB4 = 0.36480687
NR2C2 = 0.49418605
EPHB1 = 0.32818533
EPHB2 = 0.32319392
NR2C1 = 0.52469136
NR1H2 = 0.48295455
VDR = 0.48571429
IGF1R = 0.47222222
EPHB6 = 0.3046595
MUSK = 0.36796537
NR1D1 = 0.50898204
NR1D2 = 0.48295455
TEK = 0.21464646
NR1H4 = 0.51515152
NR1H3 = 0.49418605
CSF1R = 0.33333333
ESRRA = 0.4047619
FLT1 = 0.38288288
FLT3 = 0.31135531
ESRRB = 0.38116592
RYK = 0.30685921
FLT4 = 0.30035336
MET = 0.42079208
NR4A2 = 0.49132948
AXL = 0.33864542
ESRRG = 0.39719626
NR4A3 = 0.47486034
EPHA1 = 0.31135531
EPHA2 = 0.36637931
KDR = 0.42713568
EPHA3 = 0.31135531
EPHA5 = 0.31135531
EPHA4 = 0.34
EPHA7 = 0.39351852
NR1I3 = 0.48022599
EPHA6 = 0.31135531
NTRK1 = 0.26898734
NTRK2 = 0.36637931
NR5A2 = 0.47486034
MERTK = 0.34274194
NR5A1 = 0.48022599

## Sheet: Eccentricity
Eccentricity
PPARA = 4
PPARD = 4
THRA = 4
THRB = 4
NR6A1 = 4
PPARG = 4
RORC = 4
RORB = 5
NR2E3 = 4
RORA = 5
NR2E1 = 4
INSRR = 6
PGR = 4
NR2F6 = 3
RARA = 4
TIE1 = 5
RARB = 4
NR2F2 = 4
INSR = 5
ROS1 = 5
NR2F1 = 4
EGFR = 5
RET = 5
AR = 5
RARG = 4
RXRB = 5
RXRA = 3
RXRG = 4
ESR1 = 4
NR0B2 = 4
ESR2 = 5
NR0B1 = 4
HNF4A = 5
PDGFRA = 5
PDGFRB = 6
FGFR2 = 6
FGFR1 = 6
FGFR4 = 5
FGFR3 = 6
ERBB4 = 5
ERBB3 = 5
ERBB2 = 5
NR3C2 = 4
NR3C1 = 4
EPHB3 = 5
EPHB4 = 6
NR2C2 = 4
EPHB1 = 6
EPHB2 = 6
NR2C1 = 4
NR1H2 = 4
VDR = 4
IGF1R = 5
EPHB6 = 6
MUSK = 5
NR1D1 = 4
NR1D2 = 4
TEK = 6
NR1H4 = 4
NR1H3 = 4
CSF1R = 5
ESRRA = 5
FLT1 = 6
FLT3 = 5
ESRRB = 5
RYK = 6
FLT4 = 6
MET = 5
NR4A2 = 4
AXL = 5
ESRRG = 5
NR4A3 = 4
EPHA1 = 6
EPHA2 = 6
KDR = 5
EPHA3 = 6
EPHA5 = 6
EPHA4 = 6
EPHA7 = 5
NR1I3 = 4
EPHA6 = 6
NTRK1 = 6
NTRK2 = 5
NR5A2 = 4
MERTK = 5
NR5A1 = 4

## Sheet: NeighborhoodConnectivity
NeighborhoodConnectivity (class=java.lang.Double)
PPARA = 19.16666667
PPARD = 13.0
THRA = 16.16666667
THRB = 16.625
NR6A1 = 25.27272727
PPARG = 15.1
RORC = 12.22222222
RORB = 9.0
NR2E3 = 23.8
RORA = 9.0
NR2E1 = 25.27272727
INSRR = 15.0
PGR = 23.69230769
NR2F6 = 22.55555556
RARA = 17.41666667
TIE1 = 3.0
RARB = 16.57142857
NR2F2 = 21.66666667
INSR = 16.16666667
ROS1 = 19.0
NR2F1 = 22.17241379
EGFR = 11.61538462
RET = 16.0
AR = 21.15384615
RARG = 14.8
RXRB = 19.5
RXRA = 18.0952381
RXRG = 15.66666667
ESR1 = 17.47619048
NR0B2 = 18.5
ESR2 = 17.8
NR0B1 = 23.88
HNF4A = 16.44444444
PDGFRA = 11.57142857
PDGFRB = 11.71428571
FGFR2 = 13.8
FGFR1 = 13.0
FGFR4 = 17.55555556
FGFR3 = 13.57142857
ERBB4 = 17.625
ERBB3 = 15.44444444
ERBB2 = 13.14285714
NR3C2 = 25.27272727
NR3C1 = 23.75
EPHB3 = 8.71428571
EPHB4 = 9.6
NR2C2 = 23.84
EPHB1 = 7.2
EPHB2 = 5.5
NR2C1 = 23.69230769
NR1H2 = 24.58333333
VDR = 23.84
IGF1R = 14.82352941
EPHB6 = 5.75
MUSK = 38.0
NR1D1 = 23.36
NR1D2 = 24.52173913
TEK = 2.0
NR1H4 = 23.07407407
NR1H3 = 22.48148148
CSF1R = 11.0
ESRRA = 25.33333333
FLT1 = 16.0
FLT3 = 12.0
ESRRB = 23.5
RYK = 7.33333333
FLT4 = 9.0
MET = 13.90909091
NR4A2 = 22.88461538
AXL = 25.0
ESRRG = 29.5
NR4A3 = 25.27272727
EPHA1 = 7.0
EPHA2 = 9.57142857
KDR = 15.11111111
EPHA3 = 7.0
EPHA5 = 7.0
EPHA4 = 7.6
EPHA7 = 10.0
NR1I3 = 25.04347826
EPHA6 = 7.0
NTRK1 = 4.0
NTRK2 = 11.75
NR5A2 = 25.27272727
MERTK = 21.0
NR5A1 = 24.69565217

## Sheet: AverageShortestPathLength
AverageShortestPathLength
PPARA = 2.45882353
PPARD = 2.8
THRA = 2.09411765
THRB = 2.18823529
NR6A1 = 2.10588235
PPARG = 2.18823529
RORC = 2.56470588
RORB = 3.55294118
NR2E3 = 1.98823529
RORA = 3.55294118
NR2E1 = 2.10588235
INSRR = 2.57647059
PGR = 1.92941176
NR2F6 = 1.98823529
RARA = 2.22352941
TIE1 = 3.67058824
RARB = 2.55294118
NR2F2 = 2.62352941
INSR = 2.34117647
ROS1 = 2.69411765
NR2F1 = 1.76470588
EGFR = 1.89411765
RET = 2.69411765
AR = 2.17647059
RARG = 2.70588235
RXRB = 2.82352941
RXRA = 2.01176471
RXRG = 2.24705882
ESR1 = 1.92941176
NR0B2 = 1.72941176
ESR2 = 2.27058824
NR0B1 = 2.03529412
HNF4A = 2.34117647
PDGFRA = 2.44705882
PDGFRB = 2.45882353
FGFR2 = 2.51764706
FGFR1 = 2.48235294
FGFR4 = 2.21176471
FGFR3 = 2.68235294
ERBB4 = 2.30588235
ERBB3 = 2.30588235
ERBB2 = 1.97647059
NR3C2 = 2.10588235
NR3C1 = 2.05882353
EPHB3 = 2.56470588
EPHB4 = 2.74117647
NR2C2 = 2.02352941
EPHB1 = 3.04705882
EPHB2 = 3.09411765
NR2C1 = 1.90588235
NR1H2 = 2.07058824
VDR = 2.05882353
IGF1R = 2.11764706
EPHB6 = 3.28235294
MUSK = 2.71764706
NR1D1 = 1.96470588
NR1D2 = 2.07058824
TEK = 4.65882353
NR1H4 = 1.94117647
NR1H3 = 2.02352941
CSF1R = 3.0
ESRRA = 2.47058824
FLT1 = 2.61176471
FLT3 = 3.21176471
ESRRB = 2.62352941
RYK = 3.25882353
FLT4 = 3.32941176
MET = 2.37647059
NR4A2 = 2.03529412
AXL = 2.95294118
ESRRG = 2.51764706
NR4A3 = 2.10588235
EPHA1 = 3.21176471
EPHA2 = 2.72941176
KDR = 2.34117647
EPHA3 = 3.21176471
EPHA5 = 3.21176471
EPHA4 = 2.94117647
EPHA7 = 2.54117647
NR1I3 = 2.08235294
EPHA6 = 3.21176471
NTRK1 = 3.71764706
NTRK2 = 2.72941176
NR5A2 = 2.10588235
MERTK = 2.91764706
NR5A1 = 2.08235294
